# Supplementary material for: Time-Course Evaluation of the In Vivo Resorption Process of Calcium Phosphates/Poly(lactide-co-glycolide) Composites Using Radiological Imaging and Histology
Source: Int J Mol Sci. 2026 Mar 10;27(6):2549. doi: 10.3390/ijms27062549 (PMC13026516; doi:10.3390/ijms27062549)
Supplement: Supplementary file 1 [file ijms-27-02549-s001.zip]

Archive with 1 entries (1 files):
- ijms-4152086-supplementary.pdf
